# Supplementary material for: Effects of Extracorporeal Membrane Oxygenation Circuits on Drug Sequestration: A Review of Ex Vivo Experiments
Source: J Clin Med. 2025 Nov 13;14(22):8060. doi: 10.3390/jcm14228060 (PMC12653448; doi:10.3390/jcm14228060)
Supplement: Supplementary file 1 [file jcm-14-08060-s001.zip]

Archive with 1 entries (1 files):
- jcm-3945548-supplementary.pdf
